# Supplementary material for: Presence of leptin and its receptor in the ram reproductive system and in vitro effect of leptin on sperm quality
Source: PeerJ. 2022 Sep 26;10:e13982. doi: 10.7717/peerj.13982 (PMC9521348; doi:10.7717/peerj.13982)
Supplement: Supplemental Information 1 [file peerj-10-13982-s001.zip]

Archive with 52 entries (40 files):
- supplementary/supplementary/
- supplementary/supplementary/Experiment 1-Comparison of serum leptin levels at different time-points (24 h) and seminal plasma leptin levels at different time-points in the Suffolk White rams.xlsx
- supplementary/supplementary/Experiment 2.xlsx
- supplementary/supplementary/Experiment 3.xlsx
- supplementary/supplementary/realtime PCR/
- supplementary/supplementary/realtime PCR/OB/
- supplementary/supplementary/realtime PCR/OB/OB melting.jpg
- supplementary/supplementary/realtime PCR/OB/OB.jpg
- supplementary/supplementary/realtime PCR/OB/a┬-actin melting.jpg
- supplementary/supplementary/realtime PCR/OB/a┬-actin.jpg
- supplementary/supplementary/realtime PCR/OBR/
- supplementary/supplementary/realtime PCR/OBR/OBR melting.jpg
- supplementary/supplementary/realtime PCR/OBR/OBR.jpg
- supplementary/supplementary/realtime PCR/OBR/a┬-actin melting.jpg
- supplementary/supplementary/realtime PCR/OBR/a┬-actin.jpg
- supplementary/supplementary/realtime PCR/RT-qPCR results indicated OB and OBR gene expression levels in epididymal sperm and ejaculated sperm.xlsx
- supplementary/supplementary/RT/
- supplementary/supplementary/RT/GAPDH-RT1204.tiff
- supplementary/supplementary/RT/OBR-RT1204.tiff
- supplementary/supplementary/RT/OB-RT.tiff
- supplementary/supplementary/RT/RT╘¡═╝.tif
- supplementary/supplementary/supplementary/
- supplementary/supplementary/supplementary/Experiment 1-Comparison of serum leptin levels at different time-points (24 h) and seminal plasma leptin levels at different time-points in the Suffolk White rams.xlsx
- supplementary/supplementary/supplementary/Experiment 2.xlsx
- supplementary/supplementary/supplementary/Experiment 3.xlsx
- supplementary/supplementary/supplementary/realtime PCR/
- supplementary/supplementary/supplementary/realtime PCR/OB/
- supplementary/supplementary/supplementary/realtime PCR/OB/OB melting.jpg
- supplementary/supplementary/supplementary/realtime PCR/OB/OB.jpg
- supplementary/supplementary/supplementary/realtime PCR/OB/a┬-actin melting.jpg
- supplementary/supplementary/supplementary/realtime PCR/OB/a┬-actin.jpg
- supplementary/supplementary/supplementary/realtime PCR/OBR/
- supplementary/supplementary/supplementary/realtime PCR/OBR/OBR melting.jpg
- supplementary/supplementary/supplementary/realtime PCR/OBR/OBR.jpg
- supplementary/supplementary/supplementary/realtime PCR/OBR/a┬-actin melting.jpg
- supplementary/supplementary/supplementary/realtime PCR/OBR/a┬-actin.jpg
- supplementary/supplementary/supplementary/realtime PCR/RT-qPCR results indicated OB and OBR gene expression levels in epididymal sperm and ejaculated sperm.xlsx
- supplementary/supplementary/supplementary/RT/
- supplementary/supplementary/supplementary/RT/GAPDH-RT1204.tiff
- supplementary/supplementary/supplementary/RT/OBR-RT1204.tiff
- supplementary/supplementary/supplementary/RT/OB-RT.tiff
- supplementary/supplementary/supplementary/RT/RT╘¡═╝.tif
- supplementary/supplementary/supplementary/WB/
- supplementary/supplementary/supplementary/WB/113188%23-1+OB111.tif
- supplementary/supplementary/supplementary/WB/113188%23-1+OBR1204.tiff
- supplementary/supplementary/supplementary/WB/IMG_20190925_0029.jpg
- supplementary/supplementary/supplementary/WB/IMG_20190925_0030.jpg
- supplementary/supplementary/WB/
- supplementary/supplementary/WB/113188%23-1+OB111.tif
- supplementary/supplementary/WB/113188%23-1+OBR1204.tiff
- supplementary/supplementary/WB/IMG_20190925_0029.jpg
- supplementary/supplementary/WB/IMG_20190925_0030.jpg
