# Supplementary material for: Presence of leptin and its receptor in the ram reproductive system and in vitro effect of leptin on sperm quality
Source: PeerJ. 2022 Sep 26;10:e13982. doi: 10.7717/peerj.13982 (PMC9521348; doi:10.7717/peerj.13982)
Supplement: Supplemental Information 1 [file peerj-10-13982-s001.zip › supplementary/supplementary/Experiment 1-Comparison of serum leptin levels at different time-points (24 h) and seminal plasma leptin levels at different time-points in the Suffolk White rams.xlsx]

## Sheet: serum leptin
	8:00	14:00	18:00	24:00
1	2.58373	2.2959	2.74735	3.1108
2	1.57513	3.15587	3.29717	2.53233
3	2.67576	3.38644	2.56855	3.38009
4	1.82109	3.38009	1.7713	2.2959
5	1.2731	3.04001	2.51433	3.4434
6	1.84032	2.39045	2.31291	1.11

## Sheet: seminal plasma leptin
	14:00			24:00
	1.709	2.605	1.862	1.855	1.984	2.741
