# Supplementary material for: Presence of leptin and its receptor in the ram reproductive system and in vitro effect of leptin on sperm quality
Source: PeerJ. 2022 Sep 26;10:e13982. doi: 10.7717/peerj.13982 (PMC9521348; doi:10.7717/peerj.13982)
Supplement: Supplemental Information 1 [file peerj-10-13982-s001.zip › supplementary/supplementary/Experiment 2.xlsx]

## Sheet: gray-level ratio of OB  testis
		spermatogonium	primary spermatocyte	secondary spermatocyte	spermatid	Sertoli cell
	gray-level ratio of OB	0.225152	0.425152	0.422667	0.318493	0.235357
		0.222667	0.421446	0.41772	0.299798	0.219667
		0.225474	0.395263	0.428249	0.294817	0.231333
		0.2202	0.409798	0.404817	0.309713	0.231095
		0.231	0.419667	0.431333	0.311619	0.2227

## Sheet: gray-level ratio of OBR  testis
			spermatogonium	primary spermatocyte	secondary spermatocyte	spermatid	Sertoli cell
		gray-level ratio of OBR	0.265164	0.280489	0.355702	0.267386	0.204017
			0.285713	0.287096	0.329255	0.264009	0.249577
			0.278459	0.276328	0.355702	0.247683	0.237557
			0.263948	0.296534	0.304593	0.243281	0.247062

## Sheet: gray-level ratio of OB  epididy
			stereocilia of epididymal caput	stereocilia of epididymal corpus	stereocilia of epididymal cauda
		gray-level ratio of OB	0.2625	0.256662	0.28319
			0.2732	0.2731	0.2645
			0.2689	0.2695	0.26775
			columnar cells of epididymal caput	columnar cells of epididymal cauda
			0.302236	0.2691
			0.310187	0.283598
			0.321257	0.269898

## Sheet: graylevel ratio of OBR  epididy
			stereocilia of epididymal corpus	stereocilia of epididymal cauda
		gray-level ratio of OBR	0.258576	0.276433
			0.261653	0.263987
			0.254857	0.263852
			columnar cells of epididymal caput	columnar cells of epididymal corpus	columnar cells of epididymal cauda
			0.224521	0.218414	0.222748
			0.221395	0.209826	0.219128
			0.230159	0.201359	0.226513

## Sheet: OB gene expression levels 
				EPS	EJS
			OB gene expression levels	1.06	0.29
				0.91	0.28
				1.03	0.3
				EPS	EJS
			OBR gene expression levels	0.93	0.16
				1.03	0.17
				1.04	0.16

## Sheet: OBR gene expression levels 
					EPS	EJS
				OBR gene expression levels	0.93	0.16
					1.03	0.17
					1.04	0.16
