# Supplementary material for: Presence of leptin and its receptor in the ram reproductive system and in vitro effect of leptin on sperm quality
Source: PeerJ. 2022 Sep 26;10:e13982. doi: 10.7717/peerj.13982 (PMC9521348; doi:10.7717/peerj.13982)
Supplement: Supplemental Information 1 [file peerj-10-13982-s001.zip › supplementary/supplementary/Experiment 3.xlsx]

## Sheet: MMP
			0ng/ml	5ng/ml
		high MMP%	9.92	21.94
			16.96	22.08
			15.3	21.14
			14.94	21.68

## Sheet: survival rate 
			0 ng/ml	5 ng/ml
		survival rate of sperm（%）	36.15	58.74
			35.24	54.71
			47.12	54.71

## Sheet: DFI
			0ng/ml	5ng/ml
		DFI（%）	27.2	18.5
			24.2	20.5
			25.8	22.7
			26.8	21.5

## Sheet: ROS
			0 ng/ml	5 ng/ml
		ROS（%）	0.66	0.2
			0.84	0.24
			0.91	0.35

## Sheet: acrosome integrity
				0 ng/ml	5 ng/ml
			acrosome integrity（%）	98.86	99.14
				98.63	98.6
				98.95	98.81

## Sheet: acrosome reaction
				0 ng/ml	5 ng/ml
			acrosome reaction rate（%）	1.14	0.86
				1.37	1.4
				1.05	1.19
